# Supplementary material for: TGFα controls checkpoints in CNS resident and infiltrating immune cells to promote resolution of inflammation
Source: Nat Commun. 2025 Jun 19;16:5344. doi: 10.1038/s41467-025-60363-7 (PMC12179293; doi:10.1038/s41467-025-60363-7)
Supplement: Supplementary file 4 — Source Data [file 41467_2025_60363_MOESM4_ESM.xlsx]

## Sheet: Figure 1b
Figure 1b
		Naive			Onset			Peak			early Recovery			late Recovery			extremely late Recovery
	Microglia	0.347	0.45	0.423	6.73	9.23	11.6	10.5	13.7	10.3	4.5	5.71	4.16	3.14	4.14	1.77	2.86	1.09	1.64
	Astrocytes	0.0333	0.03	0.0267	1.6	0.17	0.0533	0.207	0.117	0.153	0.0533	0.0267	0.0267	0.127	0.0333	0.0333	0.0833	0.13	0.07
	MHCII+ Monocytes	0	0	0	0.823	1.19	1.23	2.06	1.78	1.39	0.0267	0.0533	0.04	0	0.00667	0	0	0.00333	0
	MHCII- Monocytes	0	0	0	0.0433	0.03	0.0367	0.08	0.08	0.0233	0.00333	0.00667	0.01	0.00333	0	0	0	0	0
	MHCII+ Ly6C- Myeloid cells	0	0	0	0.33	0.443	0.573	0.71	0.807	0.463	0.177	0.133	0.173	0.00667	0.00667	0	0	0.00333	0.00333
	CD4+ T cells	0	0.00048012	0	0.0217	0.0347	0.0283	0.174	0.281	0.168	0.00078626	0.00229	0.00082612	0.0002071	0.0001942	0.00038145	0.00119	0	0.00029193

## Sheet: Figure 1c
Figure 1c
		Naive			Onset			Peak			early Recovery			late Recovery			extremely late Recovery
	Microglia	0.522	0.481	0.466	1.44	3.57	3.36	7.42	4.59	3.59	4.42	2.47	2.71	1.42	1.54	2.83	0.633	0.864	1.58
	Astrocytes	0.462	0.314	0.164	0.113	0.17	0.147	0.0533	0.12	0.11	0.354	0.115	0.232	0.53	0.437	0.197	0.161	0.13	0.123
	MHCII+ Monocytes	0	0	0	0.05	0.167	0.133	1.23	1.18	1.1	0	0	0.0258	0.00333	0	0	0	0	0.00333
	MHCII- Monocytes	0	0	0	0.0267	0.04	0.0267	0.0433	0.07	0.0467	0	0	0	0	0.00333	0	0	0	0
	MHCII+ Ly6C- Myeloid cells	0	0	0	0	0.0333	0.03	0.273	0.247	0.2	0.0262	0.0192	0.0258	0.00333	0	0.01	0	0	0
	CD4+ T cells	0	0.00547	0	0.0205	0.0922	0.0483	0.243	0.284	0.333	0.00851	0.00492	0.0121	0	0.0001533	0.00121	0	0.00236	0

## Sheet: Figure 1f
Figure 1f
		astrocytes																																													microglia
	Naive	43.3697	44.6173	54.9741	59.1348	27.4839	43.8756	39.9787	53.3049	54.4699	27.7506	27.6867	40.7185	42.2706	44.5053	0	26.6525	13.3262	26.6525	14.039	0	0	0	15.0499	0	0	0	0	42.6999	0	13.4369	15.3757	14.2052	0	0	0	0	0	0	13.9943	0	0	14.6507	0	0	0	28.9131	0	0
	Onset	107.9	54.5773	42.6367	72.0963	99.9428	14.8707	13.3262	0	26.6525	27.4198	27.6213	42.5029	29.2563	46.9913	27.991	54.6269	13.4702	13.4035	60.93	220.888	14.3382	64.8032	45.6726	0	30.7923	0	0	28.7742	28.7532	14.1687	65.4801	30.5101	31.3991	14.1442	26.6525	13.3262										46.243	27.2887	0
	Peak	27.7967	43.126	49.2784	54.7802	190.256	62.3443	79.9574	0	26.6525	85.8493	58.072	43.1366	45.4945	87.1316	75.3739	66.6312	93.2837	41.2544	103.597	69.6922	56.863	119.321	102.944	112.121	41.2325	26.6525	13.3262	28.3519	13.9405	72.1438	128.729	28.1169	28.8041	13.3262	27.2657	27.1719										152.882	201.255	246.392
	Recovery	14.483	42.031	0	14.0923	27.8822	13.7376	13.7628	0	0	13.9339	28.0754	71.2827	28.0557	54.3061	28.1155	13.7878	27.4239	27.9201	41.4943	29.1826	28.7826	70.936	13.5396	58.4381	39.9787	13.3262	13.3262																			14.483	28.0207	14.3451
	Late Recovery	13.4684	13.4826	54.1496	82.7985	27.2316	14.0663	26.6525	39.9787	53.3049	28.9253	0	13.9905	29.9689	0	0	0	0	0	55.7411	112.438	61.1001	42.9472	97.4342	44.7269	39.9787	54.5005	26.6525																			53.8737	26.9652	27.0748
[truncated: 42 more columns]

## Sheet: Figure 1g
Figure 1g
	Naive	66.5096	73.1605	46.5567	99.7644	111.392	79.5834	0	28.9993	15.0037	111.303	28.3714	0	19.9529	33.2548	13.3019	54.2044	21.6816	0	33.2548	19.9529	26.6038	0	0	13.983	39.9058	49.0937	73.1605	0	14.8006	19.9529	70.6319	66.3545	47.9707	87.868	40.9428	80.3703	62.2156	46.4804	75.0495	41.723	54.8695	54.1579	49.2073	44.3281	42.0932	53.1205	53.1205	26.5602
	Onset	475.916	482.646	427.518	693.709	806.638	770.438	540.447	435.584	314.589	701.775	556.609	598.225	492.049	258.124	500.115	601.778	475.184	621.847	556.58	613.045	548.514	625.14	673.94	593.924	249.805	334.265	274.005	213.195	99.4031	236.321	245.682	205.842	318.723	273.856	204.675	140.377	288.876	232.107	223.43	399.569	405.044	458.164	206.316	182.492	126.901	233.374	284.566	122.812
	Peak	431.407	594.023	449.129	551.311	654.759	404.952	525.108	486.369	529.123	568.269	556.105	453.343	424.095	637.018	548.399	504.527	380.223	471.065	333.916	492.155	582.521	493.797	446.031	409.471	601.099	505.155	454.221	338.643	309.868	322.451	345.283	385.73	487.577	325.363	305.443	345.283	119.142	156.103	148.06	130.305	213.036	275.304	225.762	265.602	245.996	292.172	210.808	259.011
	Recovery	277.238	418.182	439.921	453.927	723.875	523.839	128.942	174.451	151.697	109.21	160.33	166.866	187.169	197.206	372.359	373.306	166.866	161.937	85.6942	55.6658	64.1552	140.075	115.718	74.6679	103.15	128.447	55.166	27.9367	41.7373	123.612	76.6692	115.494	62.9288	62.1592	54.3063	76.5005	92.9609	147.383	85.9707	203.778	155.771	169.016	99.6009	126.161	146.081
	Late Recovery	130.703	206.997	168.61	0	74.0218	72.297	287.421	348.389	348.389	435.486	339.679	348.522	248.357	160.417	312.946	235.248	383.228	330.97	313.55	435.672	322.014	268.733	154.939	142.385	162.03	145.667	108.627	70.4845	152.721	126.161	66.4006	28.4496	73.6511	62.6717	67.5986	27.9259	55.5121	99.6009	106.241	86.3208	89.3742	83.7787	75.1287	98.5986	68.3303	87.2404	92.9609	99.6009
[truncated: 27 more columns]

## Sheet: Figure 1h
Figure 1h
		Microglia	Astrocytes	neurons	not defined
	Late Recovery	7.35177	5.31435	1.19012	0.884727
	Recovery	7.4204	2.2696	1.51312	4.236
	Peak	16.6999	5.12641	3.78044	6.98404
	Onset	1.9822	12.21	6.674	12.66
	Naive	0.2315	0.76	0.96	1.5

## Sheet: Figure 1l
Figure 1l
		Naive					Onset				Peak						early Recovery				late Recovery
	Astrocytes	5.61	5.63	3.41	5.84	3.96	14.2	10	14.8	11.5	7.69	7.01	4.83	8.23	5.39	9.5	2.27	2.95	3.38	2.27	2.88	4.24	3.46	5.41	3.05	4.03	3.45	4.61
	Microglia	46.6	48.2	40.1	44	36.8	88.6	83.1	87.7	80	84.6	80.7	73	71.4	70.1	70.5	47.4	45.9	40.4	29.6	57.7	50.8	44	48.9	46.4	49.1	48.3	37.2
	Neutrophils	4.76	7.04	4.76	4.08	7.27	91.2	80.6	79.2	41.8	12.9	8.53	3.16	2.85	1.89	30.2	0.111	0	1.1	0.781	10.2	8.18	8.39	7.37	13.1	13.1	4.87	3.63
	DC	10	0	10	26.7	19	81.2	68.1	51.6	54.2	64.2	38	23.9	26.9	18	70.2	2.05	0.617	33.6	9.33	16	27.4	42.7	35	17.7	33.5	36	16.3
	Ly6G- Macrophages	14.8	7.69	11.3	10.7	21.5	15.6	13.4	9.44	8.48	29.6	10.2	7.35	9.29	7.23	54.6	0.654	0.599	20.5	9.38	15	14.9	18.1	12.5	26.5	15.3	17.7	5.56
	proinflammatory Monocytes	0	0	0	7.69	0	41.3	29.2	15.2	12	57.8	22.3	15.2	14.3	11.3	71.2	0.293	0.452	26	3.81	11.4	21.4	29.3	20.6	25.4	22.1	28	10.6
	Ly6C+ Endothelial cells	16.6	17.2	14.3	15.9	19.1	1.3	0.836	0.873	0.691	21.8	18.2	19.1	24.1	27.8	23.4	13.6	16.5	16.2	14.3	12.8	12.3	10.7	12.5	11.1	13.2	14.1	14.3
	CD4+	9.52	4.17	5.56	14.8	9.52	23	15.6	7.58	4	7.69	4.09	2.98	3.79	2.73	14	0.262	0	23.2	5.68	5.58	4.46	6.03	6.91	6.59	12	4.98	1.66
	CD19+ B cells	0	0		0	0	0	0	0	0	33.3	0	0	0	0	40	8.33	0	16.7	0	18.8	0	0	0	0			0
	PDGFRa+ Oligodendrocyte	0	1.98	0.69	0	0	10.6	15.6	6.72	9.44	1.53	5.63	2.6	5.71	2	0.85	0	0	0	0	1.34	0	0	0	0.83	0	0	2.08
	O4+ Oligodendrocyte	0.045	0.17	0.071	0.054	0.096	0.48	0	1.62	1.01	0.11	0.078	0.072	0.18	0.15	0	0	0	0.063	0	0.047	0	0	0.056	0.047	0	0.21	0

## Sheet: Figure 2b
Figure 2b
	day	Cd11b-Scmbrl					Cd11b-Tgfα
	0	0	0	0	0	0	0	0	0	0
	1	0	0	0	0	0	0	0	0	0
	2	0	0	0	0	0	0	0	0	0
	3	0	0	0	0	0	0	0	0	0
	4	0	0	0	0	0	0	0	0	0
	5	0	0	0	0	0	0	0	0	0
	6	0	0	0	0	0	0	0	0	0
	7	0	0	0	0	0	0	0	0	0
	8	0	0	0	0	0	0	0	0	0
	9	0	0	0	0	0	0	0	0	0
	10	0.25	0	0	0	2	0	0	0	0
	11	0.25	1.25	0	0	2.25	0	0.75	0	0.75
	12	1	3	0.5	0.5	3	0.5	2	0	2
	13	2	3	1.25	1.25	2.75	1	2.25	1.5	2.75
	14	2.25	3	2	2	2.75	1.25	3	2	3
	15	2.25	3	2.5	2.5	2.75	2	3	2.75	3
	16	3	2.5	3	2.5	2.5	2.25	3	3	3
	17	2.75	3	3	2.5	2	2.25	2.75	3	2.5
	18	3	2.75	3	2	2	2.25	2.5	3	3
	19	2.5	2.25	2.5	1.75	1.75	2.25	2.25	3	2.75
	20	2.25	2.25	2.5	1.75	1.75	2.25	2.25	3	3
	21	2	2.25	2.75	1.75	1.5	2.25	2.25	2.75	3
	22	2	2.25	2.5	1.75	1.5	2	2.25	2.5	2.75
	23	2	2.25	2.5	1.75	1.5	2	2.25	2.5	2.75
	24	1.75	2.25	2.25	1.5	1.5	2	2.25	2.5	2.75
	25	1.75	2	2	1.25	1.5	1.75	2	2.25	2.75
	26	1.5	2	2	1.25	1.5	1.75	2	2.25	2.5
	27	1.75	2	2.25	1	1	1.75	1.75	2.25	2.5

## Sheet: Figure 2d
Figure 2d
		CD11b - scmbrl					CD11b - TGFα
	CD4	121	150	52	160	94	346	151	207	332	330
	Macroph	24	40	18	22	8	177	32	179	55	137
	proinfl. Macro	80	157	36	103	78	893	134	662	164	540
	proinfl. Bcells	49	83	16	70	60	269	64	139	154	247

## Sheet: Figure 2e
Figure 2e
		CD11b - scmbrl					CD11b - TGFα
	neutrophils	25	68	20	43	25	659	79	228	46	790

## Sheet: Figure 2f
Figure 2f
		CD11b - scmbrl					CD11b - TGFα
	Th17	375	471	324	475	362	714	632	616	804	768
	Th1	246	350	199	347	279	534	431	412	618	686

[truncated: 67 more sheets: Figure 2g, Figure 2h, Figure 2i, Figure 2k, Figure 2l, Figure 3b, Figure 3c, Figure 3e, Figure 3f, Figure 3h, Figure 3i, Figure 3k, Figure 3m, Figure 3n, Figure 3p, Figure 3r, Figure 3t, Figure 4b, Figure 4c, Figure 4d …]
